# Supplementary material for: Addition of Medicinal Plants Increases Antioxidant Activity, Color, and Anthocyanin Stability of Black Chokeberry (Aronia melanocarpa) Functional Beverages
Source: Plants (Basel). 2022 Jan 18;11(3):243. doi: 10.3390/plants11030243 (PMC8838913; doi:10.3390/plants11030243)
Supplement: Supplementary file 1 [file plants-11-00243-s001.zip]

Archive with 1 entries (1 files):
- plants-1544208-supplementary.pdf
